# Supplementary material for: Capillary–Large Vessel Segmentation on OCTA for Predicting Anti-VEGF Treatment Outcomes in Diabetic Macular Edema
Source: J Pers Med. 2026 Jun 24;16(7):341. doi: 10.3390/jpm16070341 (PMC13413176; doi:10.3390/jpm16070341)
Supplement: Supplementary file 1 [file jpm-16-00341-s001.zip]

Archive with 1 entries (1 files):
- jpm-4288335-supplementary.pdf
